# Supplementary material for: The Phylogeny, Metabolic Potentials, and Environmental Adaptation of an Anaerobe, Abyssisolibacter sp. M8S5, Isolated from Cold Seep Sediments of the South China Sea
Source: Microorganisms. 2023 Aug 25;11(9):2156. doi: 10.3390/microorganisms11092156 (PMC10536192; doi:10.3390/microorganisms11092156)
Supplement: Supplementary file 1 [file microorganisms-11-02156-s001.zip › Supplementary Table S1-S15-final.xlsx]

## Sheet: Table S1
Supplementary Table S1. The COG categories of strain M8S5.
COG category	COG function	Strain M8S5	Strain M8S5 (%)
A	RNA processing and modification	1	0.0571102
B	Chromatin structure and dynamics	1	0.0571102
C	Energy production and conversion	117	6.6819
D	Cell cycle control, cell division, chromosome partitioning	20	1.1422
E	Amino acid transport and metabolism	191	10.9081
F	Nucleotide transport and metabolism	70	3.99772
G	Carbohydrate transport and metabolism	97	5.53969
H	Coenzyme transport and metabolism	82	4.68304
I	Lipid transport and metabolism	63	3.59794
J	Translation, ribosomal structure and biogenesis	195	11.1365
K	Transcription	158	9.02342
L	Replication, recombination and repair	66	3.76927
M	Cell wall/membrane/envelope biogenesis	76	4.34038
N	Cell motility	25	1.42776
O	Posttranslational modification, protein turnover, chaperones	61	3.48372
P	Inorganic ion transport and metabolism	92	5.25414
Q	Secondary metabolites biosynthesis, transport and catabolism	32	1.82753
R	General function prediction only	131	7.48144
S	General function prediction only	73	4.16905
T	Signal transduction mechanisms	95	5.42547
U	Intracellular trafficking, secretion, and vesicular transport	23	1.31354
V	Defense mechanisms	73	4.16905
W	Extracellular structures	4	0.228441
X	Mobilome: prophages, transposons	4	0.228441
Z	Cytoskeleton	1	0.0571102
		1751

## Sheet: Table S2
Supplementary Table S2. The gene islands in strain M8S5.
Island start	Island end	Length	Locus	Gene start	Gene end	Strand	Product
426095	432159	6064	PV797_02020	426095	426445	1	DUF1667 domain-containing protein
426095	432159	6064	PV797_02025	426518	427537	-1	NAD(P)-dependent oxidoreductase
426095	432159	6064	PV797_02030	428066	428605	1	C39 family peptidase
426095	432159	6064	PV797_02035	428635	429318	1	hypothetical protein
426095	432159	6064	PV797_02040	429461	430003	1	papain-like cysteine protease family protein
426095	432159	6064	PV797_02045	430032	430715	1	hypothetical protein
426095	432159	6064	PV797_02050	431671	432159	-1	hypothetical protein
557232	561342	4110	PV797_02650	557232	557693	1	hypothetical protein
557232	561342	4110	PV797_02655	557781	559094	-1	anti-sigma factor domain-containing protein
557232	561342	4110	PV797_02660	559087	559824	-1	sigma factor
557232	561342	4110	PV797_02665	560041	561342	-1	sodium:proton antiporter
783403	788600	5197	PV797_03675	783403	783765	-1	helix-turn-helix transcriptional regulator
783403	788600	5197	PV797_03680	784085	784276	1	hypothetical protein
783403	788600	5197	PV797_03685	784749	784931	1	hypothetical protein
783403	788600	5197	PV797_03690	785016	788600	-1	FN3 associated domain-containing protein
1031961	1046720	14759	PV797_04870	1030796	1031977	-1	hypothetical protein
1031961	1046720	14759	PV797_04875	1031961	1032791	-1	hypothetical protein
1031961	1046720	14759	PV797_04880	1032830	1034191	-1	hypothetical protein
1031961	1046720	14759	PV797_04885	1034191	1035243	-1	hypothetical protein
1031961	1046720	14759	PV797_04890	1035247	1035927	-1	hypothetical protein
1031961	1046720	14759	PV797_04895	1035924	1036946	-1	hypothetical protein
1031961	1046720	14759	PV797_04900	1037098	1041393	-1	phage tail tape measure protein
1031961	1046720	14759	PV797_04905	1041678	1041869	-1	hypothetical protein
1031961	1046720	14759	PV797_04910	1041935	1042303	-1	hypothetical protein
1031961	1046720	14759	PV797_04915	1042319	1043062	-1	hypothetical protein
1031961	1046720	14759	PV797_04920	1043125	1043541	-1	hypothetical protein
1031961	1046720	14759	PV797_04925	1043599	1043907	-1	hypothetical protein
1031961	1046720	14759	PV797_04930	1043931	1044269	-1	hypothetical protein
1031961	1046720	14759	PV797_04935	1044556	1045656	1	tyrosine-type recombinase/integrase
1031961	1046720	14759	PV797_04940	1045892	1046119	1	hypothetical protein
1031961	1046720	14759	PV797_04945	1046238	1046720	1	sigma-70 family RNA polymerase sigma factor
1436529	1457637	21108	PV797_06700	1436529	1438211	1	alpha-glucosidase
1436529	1457637	21108	PV797_06705	1438277	1439368	1	sn-glycerol-3-phosphate ABC transporter ATP-binding protein UgpC
1436529	1457637	21108	PV797_06710	1439472	1441691	1	glycoside hydrolase family 31 protein
1436529	1457637	21108	PV797_06785	1448698	1449639	-1	tyrosine-type recombinase/integrase
1436529	1457637	21108	PV797_06790	1449649	1450740	-1	hypothetical protein
1436529	1457637	21108	PV797_06795	1450829	1450990	-1	hypothetical protein
1436529	1457637	21108	PV797_06800	1451220	1452152	-1	zonular occludens toxin domain-containing protein
1436529	1457637	21108	PV797_06805	1452163	1452417	-1	hypothetical protein
1436529	1457637	21108	PV797_06810	1452417	1453736	-1	hypothetical protein
1436529	1457637	21108	PV797_06815	1453794	1454084	-1	hypothetical protein
1436529	1457637	21108	PV797_06820	1454118	1454354	-1	hypothetical protein
1436529	1457637	21108	PV797_06825	1454357	1454602	-1	hypothetical protein
1436529	1457637	21108	PV797_06830	1454716	1454973	-1	hypothetical protein
1436529	1457637	21108	PV797_06835	1455160	1455525	1	helix-turn-helix transcriptional regulator
1436529	1457637	21108	PV797_06840	1456151	1457245	-1	GIY-YIG nuclease family protein
1436529	1457637	21108	PV797_06845	1457278	1457637	-1	hypothetical protein
1586979	1594919	7940	PV797_07320	1586979	1587554	1	metal-dependent hydrolase
1586979	1594919	7940	PV797_07325	1587620	1587745	1	hypothetical protein
1586979	1594919	7940	PV797_07330	1587911	1589788	1	ABC-F type ribosomal protection protein
1586979	1594919	7940	PV797_07335	1589811	1590317	1	GNAT family N-acetyltransferase
1586979	1594919	7940	PV797_07340	1590550	1593153	1	ATP-dependent chaperone ClpB
1586979	1594919	7940	PV797_07345	1593390	1594574	1	S41 family peptidase
1586979	1594919	7940	PV797_07350	1594779	1594919	1	hypothetical protein
1995343	2025436	30093	PV797_09275	1994361	1995362	-1	virulence RhuM family protein
1995343	2025436	30093	PV797_09280	1995343	1996767	-1	HEPN domain-containing protein
1995343	2025436	30093	PV797_09285	1996831	1998336	-1	recombinase family protein
1995343	2025436	30093	PV797_09290	1998333	2000024	-1	recombinase family protein
1995343	2025436	30093	PV797_09295	1999990	2001684	-1	recombinase family protein
1995343	2025436	30093	PV797_09300	2001825	2002091	-1	hypothetical protein
1995343	2025436	30093	PV797_09305	2003291	2003608	-1	plasmid mobilization relaxosome protein MobC
1995343	2025436	30093	PV797_09310	2003905	2005041	-1	hypothetical protein
1995343	2025436	30093	PV797_09315	2005045	2005989	-1	hypothetical protein
1995343	2025436	30093	PV797_09320	2006001	2007050	-1	nucleoid-associated protein
1995343	2025436	30093	PV797_09325	2007334	2007486	-1	hypothetical protein
1995343	2025436	30093	PV797_09330	2007684	2007860	1	ribbon-helix-helix protein, CopG family
1995343	2025436	30093	PV797_09335	2007984	2008271	1	hypothetical protein
1995343	2025436	30093	PV797_09340	2008928	2009287	-1	TnpV protein
1995343	2025436	30093	PV797_09345	2009302	2010327	-1	ParB N-terminal domain-containing protein
1995343	2025436	30093	PV797_09350	2010314	2011117	-1	ParA family protein
1995343	2025436	30093	PV797_09355	2011497	2011796	-1	hypothetical protein
1995343	2025436	30093	PV797_09360	2011853	2020132	-1	peptidoglycan-binding protein
1995343	2025436	30093	PV797_09365	2020286	2021542	-1	radical SAM protein
1995343	2025436	30093	PV797_09370	2021622	2022845	-1	radical SAM protein
1995343	2025436	30093	PV797_09375	2023058	2023570	1	sigma factor-like helix-turn-helix DNA-binding protein
1995343	2025436	30093	PV797_09380	2024132	2025436	-1	APC family permease
2239935	2362047	122112	PV797_10470	2239109	2239942	1	transketolase
2239935	2362047	122112	PV797_10475	2239935	2240870	1	transketolase family protein
2239935	2362047	122112	PV797_10480	2241406	2242305	-1	UTP--glucose-1-phosphate uridylyltransferase
2239935	2362047	122112	PV797_10485	2243658	2244422	-1	sugar phosphate nucleotidyltransferase
2239935	2362047	122112	PV797_10490	2244664	2245797	-1	glycosyltransferase
2239935	2362047	122112	PV797_10495	2246015	2246731	-1	ABC transporter permease
2239935	2362047	122112	PV797_10500	2246728	2247543	-1	ABC transporter ATP-binding protein
2239935	2362047	122112	PV797_10505	2247648	2248091	-1	hypothetical protein
2239935	2362047	122112	PV797_10510	2248169	2249074	-1	hypothetical protein
2239935	2362047	122112	PV797_10515	2249159	2250535	-1	aspartate aminotransferase family protein
2239935	2362047	122112	PV797_10520	2250537	2251721	-1	DUF6365 family protein
2239935	2362047	122112	PV797_10525	2251798	2253027	-1	DUF6365 family protein
2239935	2362047	122112	PV797_10530	2253043	2253708	-1	hypothetical protein
2239935	2362047	122112	PV797_10535	2253695	2254633	-1	radical SAM protein
2239935	2362047	122112	PV797_10540	2254656	2255306	-1	hypothetical protein
2239935	2362047	122112	PV797_10545	2255308	2256258	-1	radical SAM protein
2239935	2362047	122112	PV797_10550	2256259	2256621	-1	hypothetical protein
2239935	2362047	122112	PV797_10555	2256663	2258348	-1	radical SAM protein
2239935	2362047	122112	PV797_10560	2259300	2259521	-1	hypothetical protein
2239935	2362047	122112	PV797_10565	2259902	2260174	-1	hypothetical protein
2239935	2362047	122112	PV797_10570	2260664	2261692	-1	alpha/beta hydrolase
2239935	2362047	122112	PV797_10575	2261984	2262874	-1	serine hydrolase
2239935	2362047	122112	PV797_10580	2263088	2263630	-1	hypothetical protein
2239935	2362047	122112	PV797_10585	2263627	2263749	-1	hypothetical protein
2239935	2362047	122112	PV797_10590	2264616	2264927	-1	hypothetical protein
2239935	2362047	122112	PV797_10595	2265006	2266244	-1	nitrogenase component 1
2239935	2362047	122112	PV797_10600	2266298	2267548	-1	nitrogenase component 1
2239935	2362047	122112	PV797_10605	2267549	2268295	-1	nitrogenase iron protein NifH
2239935	2362047	122112	PV797_10610	2268331	2269116	-1	ABC transporter ATP-binding protein
2239935	2362047	122112	PV797_10615	2269130	2270131	-1	iron ABC transporter permease
2239935	2362047	122112	PV797_10620	2270124	2271140	-1	iron ABC transporter permease
2239935	2362047	122112	PV797_10625	2271231	2272214	-1	ABC transporter substrate-binding protein
2239935	2362047	122112	PV797_10630	2272399	2273208	-1	AraC family transcriptional regulator
2239935	2362047	122112	PV797_10635	2274061	2274597	-1	GNAT family N-acetyltransferase
2239935	2362047	122112	PV797_10640	2274642	2275268	-1	DUF6273 domain-containing protein
2239935	2362047	122112	PV797_10645	2275485	2276525	-1	sensor histidine kinase
2239935	2362047	122112	PV797_10650	2276522	2277199	-1	response regulator transcription factor
2239935	2362047	122112	PV797_10655	2277211	2279223	-1	ABC transporter permease
2239935	2362047	122112	PV797_10660	2279213	2279995	-1	ABC transporter ATP-binding protein
2239935	2362047	122112	PV797_10665	2280378	2281061	-1	type II CAAX endopeptidase family protein
2239935	2362047	122112	PV797_10670	2281686	2282723	-1	hypothetical protein
2239935	2362047	122112	PV797_10675	2283323	2284174	-1	TraX family protein
2239935	2362047	122112	PV797_10680	2284500	2284928	-1	DUF5301 domain-containing protein
2239935	2362047	122112	PV797_10685	2285412	2286005	-1	hypothetical protein
2239935	2362047	122112	PV797_10690	2286188	2287039	-1	GNAT family N-acetyltransferase
2239935	2362047	122112	PV797_10695	2287191	2287667	-1	pyridoxamine 5'-phosphate oxidase family protein
2239935	2362047	122112	PV797_10700	2288209	2288476	-1	sigma factor-like helix-turn-helix DNA-binding protein
2239935	2362047	122112	PV797_10705	2288436	2288774	1	helix-turn-helix transcriptional regulator
2239935	2362047	122112	PV797_10710	2288937	2289173	-1	hypothetical protein
2239935	2362047	122112	PV797_10715	2289239	2290207	-1	alpha/beta hydrolase-fold protein
2239935	2362047	122112	PV797_10720	2290220	2290423	-1	hypothetical protein
2239935	2362047	122112	PV797_10725	2291041	2291568	-1	acyltransferase
2239935	2362047	122112	PV797_10730	2292203	2293354	-1	hypothetical protein
2239935	2362047	122112	PV797_10735	2293389	2293691	-1	hypothetical protein
2239935	2362047	122112	PV797_10740	2293771	2293914	-1	hypothetical protein
2239935	2362047	122112	PV797_10745	2294008	2294133	-1	hypothetical protein
2239935	2362047	122112	PV797_10750	2295081	2297069	-1	radical SAM protein
2239935	2362047	122112	PV797_10755	2297077	2299884	-1	insulinase family protein
2239935	2362047	122112	PV797_10760	2299934	2300728	-1	class I SAM-dependent methyltransferase
2239935	2362047	122112	PV797_10765	2300865	2301635	-1	ABC-2 family transporter protein
2239935	2362047	122112	PV797_10770	2301708	2302433	-1	ABC-2 family transporter protein
2239935	2362047	122112	PV797_10775	2302518	2303489	-1	ATP-binding cassette domain-containing protein
2239935	2362047	122112	PV797_10780	2303607	2303753	-1	hypothetical protein
2239935	2362047	122112	PV797_10785	2303923	2304090	-1	hypothetical protein
2239935	2362047	122112	PV797_10790	2304071	2305258	-1	radical SAM protein
2239935	2362047	122112	PV797_10795	2305268	2306575	-1	radical SAM protein
2239935	2362047	122112	PV797_10800	2306626	2308326	-1	radical SAM protein
2239935	2362047	122112	PV797_10805	2308332	2309324	-1	aminotransferase class I/II-fold pyridoxal phosphate-dependent enzyme
2239935	2362047	122112	PV797_10810	2309365	2311320	-1	radical SAM protein
2239935	2362047	122112	PV797_10815	2311562	2312386	1	class I SAM-dependent methyltransferase
2239935	2362047	122112	PV797_10820	2312367	2313206	1	hypothetical protein
2239935	2362047	122112	PV797_10825	2313877	2314089	-1	hypothetical protein
2239935	2362047	122112	PV797_10830	2314639	2315472	-1	ammonia-dependent NAD(+) synthetase
2239935	2362047	122112	PV797_10835	2315708	2316022	-1	nucleoside monophosphate kinase
2239935	2362047	122112	PV797_10840	2316165	2316614	-1	hypothetical protein
2239935	2362047	122112	PV797_10845	2316783	2316911	-1	hypothetical protein
2239935	2362047	122112	PV797_10850	2317392	2318765	-1	ATP-binding protein
2239935	2362047	122112	PV797_10855	2319102	2319602	-1	NUDIX domain-containing protein
2239935	2362047	122112	PV797_10860	2319902	2320912	-1	phosphotransferase
2239935	2362047	122112	PV797_10865	2321214	2322056	-1	Nif3-like dinuclear metal center hexameric protein
2239935	2362047	122112	PV797_10870	2322311	2323219	-1	hypothetical protein
2239935	2362047	122112	PV797_10875	2323604	2323948	-1	hypothetical protein
2239935	2362047	122112	PV797_10880	2324187	2324504	-1	Fic family protein
2239935	2362047	122112	PV797_10885	2324573	2325835	-1	hypothetical protein
2239935	2362047	122112	PV797_10890	2326087	2326671	-1	hypothetical protein
2239935	2362047	122112	PV797_10895	2326986	2327891	-1	hypothetical protein
2239935	2362047	122112	PV797_10900	2328222	2329151	-1	HNH endonuclease signature motif containing protein
2239935	2362047	122112	PV797_10905	2329099	2329305	-1	hypothetical protein
2239935	2362047	122112	PV797_10910	2329518	2330624	-1	hypothetical protein
2239935	2362047	122112	PV797_10915	2330778	2331530	-1	FRG domain-containing protein
2239935	2362047	122112	PV797_10920	2331965	2332540	-1	hypothetical protein
2239935	2362047	122112	PV797_10925	2332761	2333414	-1	DUF4145 domain-containing protein
2239935	2362047	122112	PV797_10930	2333658	2334962	-1	P-loop NTPase fold protein
2239935	2362047	122112	PV797_10935	2335290	2336879	-1	recombinase family protein
2239935	2362047	122112	PV797_10940	2336883	2338505	-1	recombinase family protein
2239935	2362047	122112	PV797_10945	2338492	2340180	-1	recombinase family protein
2239935	2362047	122112	PV797_10950	2340294	2340509	-1	hypothetical protein
2239935	2362047	122112	PV797_10955	2340604	2342850	-1	ATP-dependent DNA helicase
2239935	2362047	122112	PV797_10960	2343461	2343895	-1	sigma factor-like helix-turn-helix DNA-binding protein
2239935	2362047	122112	PV797_10965	2344241	2344747	-1	hypothetical protein
2239935	2362047	122112	PV797_10970	2345034	2346320	-1	LlaJI family restriction endonuclease
2239935	2362047	122112	PV797_10975	2346324	2347898	-1	AAA family ATPase
2239935	2362047	122112	PV797_10980	2348051	2349919	-1	DNA (cytosine-5-)-methyltransferase
2239935	2362047	122112	PV797_10985	2350220	2350702	-1	hypothetical protein
2239935	2362047	122112	PV797_10990	2350840	2351820	-1	hypothetical protein
2239935	2362047	122112	PV797_10995	2351798	2351968	-1	hypothetical protein
2239935	2362047	122112	PV797_11000	2351997	2353784	-1	DUF87 domain-containing protein
2239935	2362047	122112	PV797_11005	2353786	2354409	-1	hypothetical protein
2239935	2362047	122112	PV797_11010	2354406	2354765	-1	DUF3846 domain-containing protein
2239935	2362047	122112	PV797_11015	2354779	2355978	-1	NlpC/P60 family protein
2239935	2362047	122112	PV797_11020	2356345	2358354	-1	hypothetical protein
2239935	2362047	122112	PV797_11025	2358421	2359068	-1	hypothetical protein
2239935	2362047	122112	PV797_11030	2359058	2359381	-1	helix-turn-helix transcriptional regulator
2239935	2362047	122112	PV797_11035	2359466	2359981	-1	hypothetical protein
2239935	2362047	122112	PV797_11040	2359981	2360337	-1	DUF4320 family protein
2239935	2362047	122112	PV797_11045	2360611	2361483	1	hypothetical protein
2239935	2362047	122112	PV797_11050	2361526	2362047	1	hypothetical protein
2246728	2264927	18199	PV797_10495	2246015	2246731	-1	ABC transporter permease
2246728	2264927	18199	PV797_10500	2246728	2247543	-1	ABC transporter ATP-binding protein
2246728	2264927	18199	PV797_10505	2247648	2248091	-1	hypothetical protein
2246728	2264927	18199	PV797_10510	2248169	2249074	-1	hypothetical protein
2246728	2264927	18199	PV797_10515	2249159	2250535	-1	aspartate aminotransferase family protein
2246728	2264927	18199	PV797_10520	2250537	2251721	-1	DUF6365 family protein
2246728	2264927	18199	PV797_10525	2251798	2253027	-1	DUF6365 family protein
2246728	2264927	18199	PV797_10530	2253043	2253708	-1	hypothetical protein
2246728	2264927	18199	PV797_10535	2253695	2254633	-1	radical SAM protein
2246728	2264927	18199	PV797_10540	2254656	2255306	-1	hypothetical protein
2246728	2264927	18199	PV797_10545	2255308	2256258	-1	radical SAM protein
2246728	2264927	18199	PV797_10550	2256259	2256621	-1	hypothetical protein
2246728	2264927	18199	PV797_10555	2256663	2258348	-1	radical SAM protein
2246728	2264927	18199	PV797_10560	2259300	2259521	-1	hypothetical protein
2246728	2264927	18199	PV797_10565	2259902	2260174	-1	hypothetical protein
2246728	2264927	18199	PV797_10570	2260664	2261692	-1	alpha/beta hydrolase
2246728	2264927	18199	PV797_10575	2261984	2262874	-1	serine hydrolase
2246728	2264927	18199	PV797_10580	2263088	2263630	-1	hypothetical protein
2246728	2264927	18199	PV797_10585	2263627	2263749	-1	hypothetical protein
2246728	2264927	18199	PV797_10590	2264616	2264927	-1	hypothetical protein
2372687	2399554	26867	PV797_11105	2372687	2375101	-1	hypothetical protein
2372687	2399554	26867	PV797_11110	2375101	2375898	-1	hypothetical protein
2372687	2399554	26867	PV797_11115	2375895	2377439	-1	hypothetical protein
2372687	2399554	26867	PV797_11120	2377581	2378009	-1	A24 family peptidase
2372687	2399554	26867	PV797_11125	2378012	2378332	-1	DUF3848 domain-containing protein
2372687	2399554	26867	PV797_11130	2378338	2378604	-1	helix-turn-helix domain-containing protein
2372687	2399554	26867	PV797_11135	2378594	2378923	-1	hypothetical protein
2372687	2399554	26867	PV797_11140	2378934	2379143	-1	mercury transporter
2372687	2399554	26867	PV797_11145	2379152	2379991	-1	DUF6102 family protein
2372687	2399554	26867	PV797_11150	2380034	2380252	-1	DUF6133 family protein
2372687	2399554	26867	PV797_11155	2380316	2380603	-1	hypothetical protein
2372687	2399554	26867	PV797_11160	2380651	2381733	-1	TraG/TraD/VirD4 family protein
2372687	2399554	26867	PV797_11165	2381770	2382750	-1	type IV secretory system conjugative DNA transfer family protein
2372687	2399554	26867	PV797_11170	2382766	2383731	-1	relaxase/mobilization nuclease domain-containing protein
2372687	2399554	26867	PV797_11175	2383680	2384006	-1	plasmid mobilization relaxosome protein MobC
2372687	2399554	26867	PV797_11180	2384080	2385416	-1	IS3 family transposase
2372687	2399554	26867	PV797_11185	2385780	2386790	-1	hypothetical protein
2372687	2399554	26867	PV797_11190	2387293	2388189	-1	HNH endonuclease
2372687	2399554	26867	PV797_11195	2388468	2388644	1	CopG family transcriptional regulator
2372687	2399554	26867	PV797_11200	2388768	2389055	1	hypothetical protein
2372687	2399554	26867	PV797_11205	2389128	2389940	-1	hypothetical protein
2372687	2399554	26867	PV797_11210	2389942	2390898	-1	DUF3991 domain-containing protein
2372687	2399554	26867	PV797_11215	2390912	2391643	-1	JAB domain-containing protein
2372687	2399554	26867	PV797_11220	2391640	2391879	-1	hypothetical protein
2372687	2399554	26867	PV797_11225	2391906	2394248	-1	hypothetical protein
2372687	2399554	26867	PV797_11230	2394259	2395284	-1	ParB N-terminal domain-containing protein
2372687	2399554	26867	PV797_11235	2395271	2396074	-1	ParA family protein
2372687	2399554	26867	PV797_11240	2396159	2396479	-1	sigma factor-like helix-turn-helix DNA-binding protein
2372687	2399554	26867	PV797_11245	2396534	2396944	1	helix-turn-helix transcriptional regulator
2372687	2399554	26867	PV797_11250	2398109	2398813	-1	hypothetical protein
2372687	2399554	26867	PV797_11255	2398862	2399554	-1	hypothetical protein
2743898	2759990	16092	PV797_12880	2743898	2744503	1	hypothetical protein
2743898	2759990	16092	PV797_12885	2744877	2745398	-1	replication initiation protein
2743898	2759990	16092	PV797_12890	2745408	2746310	-1	DMT family transporter
2743898	2759990	16092	PV797_12895	2746877	2747308	-1	phage holin family protein
2743898	2759990	16092	PV797_12900	2747400	2750933	-1	SbcC/MukB-like Walker B domain-containing protein
2743898	2759990	16092	PV797_12905	2750923	2752137	-1	exonuclease SbcCD subunit D C-terminal domain-containing protein
2743898	2759990	16092	PV797_12910	2752149	2755727	-1	helicase-exonuclease AddAB subunit AddA
2743898	2759990	16092	PV797_12915	2755720	2759115	-1	helicase-exonuclease AddAB subunit AddB
2743898	2759990	16092	PV797_12920	2759325	2759990	1	hypothetical protein
2828815	2838079	9264	PV797_13335	2828815	2829159	1	helix-turn-helix transcriptional regulator
2828815	2838079	9264	PV797_13340	2829146	2830555	1	FtsW/RodA/SpoVE family cell cycle protein
2828815	2838079	9264	PV797_13345	2831219	2831596	-1	helix-turn-helix transcriptional regulator
2828815	2838079	9264	PV797_13350	2831771	2832028	1	hypothetical protein
2828815	2838079	9264	PV797_13355	2832142	2832387	1	hypothetical protein
2828815	2838079	9264	PV797_13360	2832390	2832626	1	hypothetical protein
2828815	2838079	9264	PV797_13365	2832660	2832950	1	hypothetical protein
2828815	2838079	9264	PV797_13370	2833008	2834327	1	hypothetical protein
2828815	2838079	9264	PV797_13375	2834327	2834581	1	hypothetical protein
2828815	2838079	9264	PV797_13380	2834592	2835524	1	zonular occludens toxin domain-containing protein
2828815	2838079	9264	PV797_13385	2835642	2835803	1	hypothetical protein
2828815	2838079	9264	PV797_13390	2835884	2836975	1	hypothetical protein
2828815	2838079	9264	PV797_13395	2836979	2838079	1	site-specific integrase
2927397	2932032	4635	PV797_13840	2927397	2929157	1	arginine--tRNA ligase
2927397	2932032	4635	PV797_13845	2929373	2930752	1	TldD/PmbA family protein
2927397	2932032	4635	PV797_13850	2930752	2932032	1	metallopeptidase TldD-related protein
3182328	3191631	9303	PV797_14995	3182328	3183326	1	D-alanyl-D-alanine carboxypeptidase
3182328	3191631	9303	PV797_15000	3183395	3183865	1	hypothetical protein
3182328	3191631	9303	PV797_15005	3184406	3184777	-1	hypothetical protein
3182328	3191631	9303	PV797_15010	3185361	3185789	-1	hypothetical protein
3182328	3191631	9303	PV797_15015	3186339	3187148	1	TraX family protein
3182328	3191631	9303	PV797_15020	3187466	3188812	-1	M56 family metallopeptidase
3182328	3191631	9303	PV797_15025	3188823	3189182	-1	BlaI/MecI/CopY family transcriptional regulator
3182328	3191631	9303	PV797_15030	3189673	3190020	-1	hypothetical protein
3182328	3191631	9303	PV797_15035	3190200	3190637	-1	hypothetical protein
3182328	3191631	9303	PV797_15040	3191092	3191631	-1	hypothetical protein
3407968	3412562	4594	PV797_16005	3407968	3409572	1	sigma 54-interacting transcriptional regulator
3407968	3412562	4594	PV797_16010	3409779	3410213	-1	hypothetical protein
3407968	3412562	4594	PV797_16015	3410378	3410716	1	YlbF family regulator
3407968	3412562	4594	PV797_16020	3410745	3412562	1	YcaO-like family protein
3728704	3733293	4589	PV797_17390	3728704	3729804	1	endospore germination permease
3728704	3733293	4589	PV797_17395	3729816	3730916	1	endospore germination permease
3728704	3733293	4589	PV797_17400	3730928	3732016	1	endospore germination permease
3728704	3733293	4589	PV797_17405	3732199	3733293	1	endospore germination permease
3728704	3733293	4589	PV797_17410	3733283	3734206	-1	NAD(P)-binding protein
3985091	3989192	4101	PV797_18650	3985091	3985570	1	DUF4358 domain-containing protein
3985091	3989192	4101	PV797_18655	3985590	3986573	1	GDSL-type esterase/lipase family protein
3985091	3989192	4101	PV797_18660	3986604	3988019	1	MBOAT family protein
3985091	3989192	4101	PV797_18665	3988038	3989192	1	DHHW family protein
4202676	4210110	7434	PV797_19615	4202676	4202758	1	4Fe-4S ferredoxin
4202676	4210110	7434	PV797_19620	4202937	4203353	1	hypothetical protein
4202676	4210110	7434	PV797_19625	4203368	4203700	1	hypothetical protein
4202676	4210110	7434	PV797_19630	4203765	4204376	1	hypothetical protein
4202676	4210110	7434	PV797_19635	4204443	4204775	-1	helix-turn-helix domain-containing protein
4202676	4210110	7434	PV797_19640	4204957	4205676	1	LytTR family DNA-binding domain-containing protein
4202676	4210110	7434	PV797_19645	4205663	4206349	1	GHKL domain-containing protein
4202676	4210110	7434	PV797_19650	4206441	4208270	1	ABC transporter ATP-binding protein
4202676	4210110	7434	PV797_19655	4208245	4210110	1	ABC transporter ATP-binding protein
4467485	4479125	11640	PV797_20885	4467485	4467619	-1	50S ribosomal protein L34
4467485	4479125	11640	PV797_20890	4468241	4469584	1	chromosomal replication initiator protein DnaA
4467485	4479125	11640	PV797_20895	4469818	4470924	1	DNA polymerase III subunit beta
4467485	4479125	11640	PV797_20900	4471095	4471313	1	RNA-binding S4 domain-containing protein
4467485	4479125	11640	PV797_20905	4471445	4472578	1	DNA replication/repair protein RecF
4467485	4479125	11640	PV797_20910	4472600	4472899	1	DUF370 domain-containing protein
4467485	4479125	11640	PV797_20915	4473098	4475008	1	DNA topoisomerase (ATP-hydrolyzing) subunit B
4467485	4479125	11640	PV797_20920	4475066	4477537	1	DNA gyrase subunit A
4467485	4479125	11640	PV797_20925	4477614	4477922	1	STAS domain-containing protein
4467485	4479125	11640	PV797_20930	4477957	4478352	1	ATP-binding protein
4467485	4479125	11640	PV797_20935	4478352	4479125	1	SigB/SigF/SigG family RNA polymerase sigma factor
4621002	4636923	15921	PV797_21605	4621002	4621694	1	ABC transporter ATP-binding protein
4621002	4636923	15921	PV797_21610	4621706	4623385	1	efflux RND transporter periplasmic adaptor subunit
4621002	4636923	15921	PV797_21615	4623402	4624724	1	ABC transporter permease
4621002	4636923	15921	PV797_21620	4624762	4626180	1	S41 family peptidase
4621002	4636923	15921	PV797_21625	4626682	4630203	1	S-layer homology domain-containing protein
4621002	4636923	15921	PV797_21630	4630577	4631020	1	transposase
4621002	4636923	15921	PV797_21635	4630990	4631262	1	hypothetical protein
4621002	4636923	15921	PV797_21640	4631495	4633000	-1	thiol-activated cytolysin family protein
4621002	4636923	15921	PV797_21645	4633489	4633731	1	TolC family protein
4621002	4636923	15921	PV797_21650	4633852	4635702	1	S-layer homology domain-containing protein
4621002	4636923	15921	PV797_21655	4635922	4636923	1	MotA/TolQ/ExbB proton channel family protein

## Sheet: Table S3
Supplementary Table S3. The genes encoding transposases, recombinases and integrases in strain M8S5.
Gene ID	Strain specific	Gene annotation
PV797_03615		transposase
PV797_13690		transposase
PV797_21630		transposase
PV797_10590	specific	hypothetical protein
PV797_13780		IS200/IS605 family transposase
PV797_11180	specific	IS3 family transposase
PV797_09285	specific	recombinase family protein
PV797_09290	specific	recombinase family protein
PV797_09295	specific	recombinase family protein
PV797_09490		recombinase family protein
PV797_10935	specific	recombinase family protein
PV797_10940	specific	recombinase family protein
PV797_10945	specific	recombinase family protein
PV797_14010	specific	recombinase family protein
PV797_08895		recombinase RecA
PV797_09565		site-specific tyrosine recombinase XerD
PV797_09125		tyrosine recombinase XerC
PV797_04935		tyrosine-type recombinase/integrase
PV797_06785	specific	tyrosine-type recombinase/integrase

## Sheet: Table S4
Supplementary Table S4. The 16S identities between strain M8S5 and the related four strains.
Strain name	Identity (%)
Abyssisolibacter fermentans MCWD3T	96.87
Senegalia massiliensis SIT17	94.75
Senegalia massiliensis 583	91.92
Clostridiisalibacter paucivorans DSM 22131	89.74

## Sheet: Table S5
Supplementary Table S5. The average nucleotide identity (ANI) and average amino acid identity (AAI) comparisons between strain M8S5 and the related four strains.
The related strains	ANI (%)	Mean AAI (%)	Orthologous fraction (OF) (%)
Abyssisolibacter fermentans MCWD3T	77.8477	69.97	54.47
Clostridiisalibacter paucivorans DSM 22131	\	58.64	46.65
Senegalia massiliensis 583	\	57.37	41.34
Senegalia massiliensis SIT17	\	57.27	46.93

## Sheet: Table S6
Supplementary Table S6. The environmental distribution of strain M8S5.
NCBI Biosample	Longitude (E)	Latitude (N)	Geographic location	Sample description
ERR3262586	15.9589	43.5308	Adriatic Sea	marine water
SRR5447854	177.42	-18.13	Fiji	seawater
SRR3647544	-81.4999	24.5975	USA: Florida Keys	seawater
SRR6457215	-87.5	28.53	USA	seawater
SRR6457281	-89.98	26.98	USA	seawater
SRR6457381	-89.49	26.99	USA	seawater
SRR6457432	-89.49	26.99	USA	seawater
DRR090718	133.215	34.3654	Japan:Hiroshima, Mukaishima	seawater
ERR1894962	39.0922	21.6085	Saudi Arabia	Seawater biofilm
ERR1942407	130.94	-12.51	Australia:NT,Darwin	estuarine water
SRR5586927	12.2194	45.438	Italy: Venice Lagoon	lagoon water
ERR2098474	3.165	42.492	Mediterranean Sea	surface water
ERR2098531	3.165	42.492	Mediterranean Sea	surface water
SRR2041110	-121.738	38.5539	USA:CA, Davis	water
SRR2041159	-121.738	38.5539	USA:CA, Davis	water
SRR2041161	-121.738	38.5539	USA:CA, Davis	water
SRR2041601	-121.738	38.5539	USA:CA, Davis	water
SRR3736178	118.053	24.457	China: Xiamen, Jiulong Estuary	water
SRR6173590	-87.2662	29.1227	USA:Gulf of Mexico	deep marine sediment
SRR7610934	119.925	16.3849	Philippines: Guiguiwanen channel, Bolinao	marine sediment
SRR8361144	-88.44	28.68	USA: Gulf of Mexico	marine sediment
SRR3741933	127.906	26.3309	Japan: Okinawa_Uruma	sediment
SRR3742021	127.906	26.3309	Japan: Okinawa_Uruma	sediment
SRR3742045	127.906	26.3309	Japan: Okinawa_Uruma	sediment
SRR3742058	127.906	26.3309	Japan: Okinawa_Uruma	sediment
SRR3742086	127.906	26.3309	Japan: Okinawa_Uruma	sediment
SRR3742091	127.906	26.3309	Japan: Okinawa_Uruma	sediment
SRR3742104	127.906	26.3309	Japan: Okinawa_Uruma	sediment
SRR7591399	-68.97	12.12	Curacao	coral
SRR7541538	-70.67	41.52	USA: Massachusetts	coral
SRR8359860	119.609	23.5088	Taiwan:Shanshui	coral reef
SRR8359886	119.322	23.3243	Taiwan:Maoyu (Cat Islet)	coral reef
SRR8359908	119.493	23.5727	Taiwan:Xiyu W	coral reef
SRR3204486	-81.3911	24.5931	USA: Summerland Key, Fl Keys	coral tissue
SRR4471364	-68.58	12.07	Curacao: Buoy 1	mesophotic coral reef
SRR4471375	-68.58	12.07	Curacao: Seaquarium	mesophotic coral reef
SRR4471390	-68.58	12.07	Curacao: Seaquarium	mesophotic coral reef
SRR2970442	-80.05	26	USA: Fort Lauderdale, FL	sponge
SRR2972730	-80.05	26	USA: Fort Lauderdale, FL	sponge
SRR2976096	-80.05	26	USA: Fort Lauderdale, FL	sponge
SRR2976097	-80.05	26	USA: Fort Lauderdale, FL	sponge
SRR2976101	-80.05	26	USA: Fort Lauderdale, FL	sponge
SRR2976103	-80.05	26	USA: Fort Lauderdale, FL	sponge
SRR2976104	-80.05	26	USA: Fort Lauderdale, FL	sponge
SRR5620595	-72.0604	41.3166	USA: Groton, Connecticut	oyster gut

## Sheet: Table S7
Supplementary Table S7. The genes involved in transport of carbohydrate in strain M8S5.
Gene ID	Strain specific	Genus specific	Gene annotation
PV797_06665	specific	not_specific	maltose phosphorylase
PV797_16705	not_specific	specific	chitinase
PV797_16695	specific	not_specific	chitinase
PV797_16100	specific	not_specific	chitinase
PV797_01270	specific	not_specific	chitinase
PV797_03180	not_specific	specific	chitinase
PV797_02580	not_specific	specific	mannose-6-phosphate isomerase
PV797_06370	not_specific	not_specific	glucose-6-phosphate isomerase
PV797_03825	not_specific	not_specific	PTS glucose transporter subunit IIA
PV797_21050	not_specific	not_specific	PTS glucose transporter subunit IIA
PV797_06365	not_specific	specific	glucose-specific PTS transporter subunit IIBC
PV797_19290	specific	not_specific	multiple sugar transport system permease protein
PV797_07520	not_specific	not_specific	sugar ABC transporter ATP-binding protein
PV797_07525	not_specific	not_specific	simple sugar transport system permease protein
PV797_07530	not_specific	not_specific	simple sugar transport system permease protein
PV797_05560	not_specific	not_specific	PTS sugar transporter subunit IIA
PV797_05550	not_specific	not_specific	PTS sugar transporter subunit IIC
PV797_21450	not_specific	not_specific	PTS sugar transporter subunit IIA
PV797_20970	not_specific	not_specific	PTS sugar transporter subunit IIC
PV797_06705	not_specific	not_specific	multiple sugar transport system ATP-binding protein
PV797_05070	not_specific	specific	Sugar ABC transporter, permease protein
PV797_05060	not_specific	not_specific	Sugar ABC-transporter
PV797_04225	not_specific	not_specific	PTS sugar transporter subunit IIA
PV797_10460	not_specific	specific	PTS sugar transporter subunit IIB
PV797_21460	not_specific	not_specific	PTS sugar transporter subunit IIB
PV797_21710	not_specific	not_specific	fructose-1,6-bisphosphatase II
PV797_02560	not_specific	not_specific	fructose PTS transporter subunit IIA
PV797_17945	not_specific	not_specific	PTS fructose transporter subunit IIA
PV797_17940	specific	not_specific	fructose PTS system EIIB component
PV797_02565	not_specific	not_specific	fructose-specific PTS transporter subunit EIIC
PV797_17935	not_specific	not_specific	fructose PTS system EIIBC or EIIC component
PV797_17485	not_specific	specific	fructose PTS system EIIBC or EIIC component
PV797_03425	not_specific	specific	fructose PTS system EIIB component
PV797_02570	not_specific	specific	PTS fructose-like transporter subunit IIB
PV797_05555	not_specific	not_specific	PTS system mannose/fructose/sorbose family transporter subunit IID
PV797_05890	not_specific	not_specific	cellobiose PTS system EIIA component
PV797_05880	not_specific	not_specific	cellobiose PTS system EIIB component
PV797_05885	not_specific	not_specific	cellobiose PTS system EIIC component
PV797_04230	not_specific	not_specific	galactitol PTS system EIIB component
PV797_04235	not_specific	not_specific	galactitol PTS system EIIC component
PV797_17785	specific	not_specific	trehalose-6-phosphate hydrolase
PV797_03800	specific	not_specific	PTS trehalose transporter subunit IIC
PV797_17790	specific	not_specific	PTS trehalose transporter subunit IIBC
PV797_13300	not_specific	specific	sucrose PTS system EIIBCA or EIIBC component
PV797_00565	not_specific	specific	sucrose PTS system EIIBCA or EIIBC component
PV797_06680	specific	not_specific	arabinogalactan oligomer / maltooligosaccharide transport system substrate-binding protein
PV797_06685	specific	not_specific	arabinogalactan oligomer / maltooligosaccharide transport system permease protein
PV797_06690	specific	not_specific	arabinogalactan oligomer / maltooligosaccharide transport system permease protein
PV797_01140	specific	not_specific	glycoside/pentoside/hexuronide:cation symporter
PV797_09190	specific	not_specific	glycoside/pentoside/hexuronide:cation symporter

## Sheet: Table S8
Supplementary Table S8. The genes involved in transport of amino acids and peptides in strain M8S5.
Gene ID	Strain_specific	Genus_specific	Gene annotation
PV797_15700	not_specific	not_specific	peptide/nickel transport system ATP-binding protein
PV797_01005	not_specific	not_specific	peptide/nickel transport system ATP-binding protein
PV797_02120	specific	not_specific	peptide/nickel transport system ATP-binding protein
PV797_15695	not_specific	not_specific	peptide/nickel transport system ATP-binding protein
PV797_01010	not_specific	not_specific	peptide/nickel transport system ATP-binding protein
PV797_02125	not_specific	not_specific	peptide/nickel transport system ATP-binding protein
PV797_15710	not_specific	specific	peptide/nickel transport system permease protein
PV797_00995	not_specific	not_specific	peptide/nickel transport system permease protein
PV797_15705	not_specific	specific	peptide/nickel transport system permease protein
PV797_01000	not_specific	not_specific	peptide/nickel transport system permease protein
PV797_06260	not_specific	specific	peptide/nickel transport system substrate-binding protein
PV797_00990	specific	not_specific	peptide/nickel transport system substrate-binding protein
PV797_15715	not_specific	specific	peptide/nickel transport system substrate-binding protein
PV797_13940	not_specific	not_specific	peptide transporter
PV797_16200	not_specific	not_specific	oligopeptide transport system ATP-binding protein
PV797_12970	not_specific	not_specific	oligopeptide transport system ATP-binding protein
PV797_18670	not_specific	not_specific	oligopeptide transport system ATP-binding protein
PV797_00680	not_specific	not_specific	oligopeptide transport system ATP-binding protein
PV797_15960	not_specific	not_specific	oligopeptide transport system ATP-binding protein
PV797_00685	not_specific	specific	oligopeptide transport system substrate-binding protein
PV797_16220	not_specific	specific	oligopeptide transport system substrate-binding protein
PV797_18690	not_specific	specific	oligopeptide transport system substrate-binding protein
PV797_12960	specific	not_specific	oligopeptide transport system substrate-binding protein
PV797_15980	not_specific	not_specific	oligopeptide transport system substrate-binding protein
PV797_16215	not_specific	specific	oligopeptide transport system permease protein
PV797_18685	not_specific	specific	oligopeptide transport system permease protein
PV797_15975	not_specific	not_specific	oligopeptide transport system permease protein
PV797_12985	not_specific	not_specific	oligopeptide transport system permease protein
PV797_00665	not_specific	not_specific	oligopeptide transport system permease protein
PV797_12980	not_specific	not_specific	oligopeptide transport system permease protein
PV797_16210	not_specific	specific	oligopeptide transport system permease protein
PV797_18680	not_specific	not_specific	oligopeptide transport system permease protein
PV797_15970	not_specific	not_specific	oligopeptide transport system permease protein
PV797_00670	not_specific	not_specific	oligopeptide transport system permease protein
PV797_18675	not_specific	not_specific	oligopeptide transport system ATP-binding protein
PV797_12975	not_specific	not_specific	oligopeptide transport system ATP-binding protein
PV797_16205	not_specific	not_specific	oligopeptide transport system ATP-binding protein
PV797_15965	not_specific	not_specific	oligopeptide transport system ATP-binding protein
PV797_00675	not_specific	not_specific	oligopeptide transport system ATP-binding protein
PV797_21390	specific	not_specific	oligopeptide transporter
PV797_12090	not_specific	not_specific	arginine/lysine/histidine transport system permease protein
PV797_18315	not_specific	specific	arginine/lysine/histidine transporter system substrate-binding protein
PV797_12085	not_specific	not_specific	arginine/lysine/histidine transport system ATP-binding protein
PV797_15780	not_specific	specific	dicarboxylate/amino acid:cation (Na+ or H+) symporter
PV797_01525	specific	not_specific	dicarboxylate/amino acid:cation symporter
PV797_12350	specific	not_specific	dicarboxylate/amino acid:cation symporter
PV797_09925	not_specific	not_specific	alanine or glycine:cation symporter
PV797_17720	not_specific	not_specific	alanine or glycine:cation symporter
PV797_14930	not_specific	specific	alanine:cation symporter family protein
PV797_19990	not_specific	specific	alanine:cation symporter family protein
PV797_09915	specific	not_specific	polar amino acid transport system substrate-binding protein
PV797_14725	not_specific	specific	polar amino acid transport system substrate-binding protein
PV797_16560	specific	not_specific	polar amino acid transport system substrate-binding protein
PV797_09380	specific	not_specific	basic amino acid/polyamine antiporter
PV797_02380	not_specific	not_specific	ABC(ABC) Proline/glycine betaine ABC-type transport system, ATPase component
PV797_15900	not_specific	not_specific	ABC(ABC) Proline/glycine betaine ABC-type transport system, ATPase component
PV797_12795	not_specific	not_specific	sodium/proline symporter
PV797_02510	not_specific	not_specific	probable glutamate/ aspartate transporter

## Sheet: Table S9
Supplementary Table S9. The genes involved in SignalP-fused peptidases in strain M8S5.
Gene ID	Strain_specific	Genus_specific	Merops	SignalP
PV797_13915	specific	not_specific	C25 family cysteine peptidase	SP(Sec/SPI)
PV797_13920	specific	not_specific	C25 family cysteine peptidase	SP(Sec/SPI)
PV797_14070	specific	not_specific	C25 family cysteine peptidase	SP(Sec/SPI)
PV797_02030	specific	not_specific	C39 family peptidase	SP(Sec/SPI)
PV797_20990	specific	not_specific	M1 family metallopeptidase	SP(Sec/SPI)
PV797_20995	not_specific	specific	M1_family_unassigned_peptidases	SP(Sec/SPI)
PV797_19410	specific	not_specific	M12 family metallo-peptidase	SP(Sec/SPI)
PV797_20515	not_specific	not_specific	M23B_subfamily_unassigned_peptidases	SP(Sec/SPI)
PV797_14135	specific	not_specific	M28 family peptidase	SP(Sec/SPI)
PV797_09140	specific	not_specific	M4 family metallopeptidase	SP(Sec/SPI)
PV797_12290	specific	not_specific	M4 family metallopeptidase	SP(Sec/SPI)
PV797_06115	not_specific	not_specific	M41_family_unassigned_peptidases	SP(Sec/SPI)
PV797_17685	not_specific	specific	M50B_subfamily_non-peptidase_homologues	SP(Sec/SPI)
PV797_09515	not_specific	not_specific	S11_family_unassigned_peptidases	SP(Sec/SPI)
PV797_09540	not_specific	not_specific	S11_family_unassigned_peptidases	SP(Sec/SPI)
PV797_14220	not_specific	not_specific	S11_family_unassigned_peptidases	SP(Sec/SPI)
PV797_03150	not_specific	specific	S12_family_unassigned_peptidases	SP(Sec/SPI)
PV797_09075	specific	not_specific	S41 family peptidase	SP(Sec/SPI)
PV797_21620	not_specific	specific	S41A_subfamily_unassigned_peptidases	SP(Sec/SPI)
PV797_13530	not_specific	not_specific	S49C_subfamily_unassigned_peptidases	SP(Sec/SPI)
PV797_03305	not_specific	specific	S8 family serine peptidase	SP(Sec/SPI)
PV797_03310	not_specific	specific	S8 family serine peptidase	SP(Sec/SPI)
PV797_15045	specific	not_specific	S8 family serine peptidase	SP(Sec/SPI)
PV797_16105	not_specific	specific	S8 family serine peptidase	SP(Sec/SPI)
PV797_03125	not_specific	specific	S8A_subfamily_unassigned_peptidases	SP(Sec/SPI)
PV797_03115	not_specific	specific	S8A_subfamily_unassigned_peptidases	SP(Sec/SPI)
PV797_03120	not_specific	specific	S8A_subfamily_unassigned_peptidases	SP(Sec/SPI)
PV797_01025	not_specific	not_specific	S9B_subfamily_non-peptidase_homologues	SP(Sec/SPI)

## Sheet: Table S10
Supplementary Table S10. The genes involved in D-amino acid utilization in strain M8S5.
Gene ID	Strain_specific	Genus_specific	Gene annotation
PV797_03300	not_specific	not_specific	D-aminopeptidase
PV797_15745	specific	not_specific	D-aminopeptidase
PV797_15750	specific	not_specific	D-aminopeptidase
PV797_14980	not_specific	not_specific	D-methionine transport system ATP-binding protein metN1
PV797_14985	not_specific	not_specific	D-methionine transport system permease protein
PV797_14990	not_specific	not_specific	D-methionine transport system substrate-binding protein
PV797_20015	not_specific	not_specific	D-cysteine desulfhydrase
PV797_09515	not_specific	not_specific	serine-type D-Ala-D-Ala carboxypeptidase
PV797_09540	not_specific	not_specific	serine-type D-Ala-D-Ala carboxypeptidase
PV797_12380	not_specific	specific	serine-type D-Ala-D-Ala carboxypeptidase
PV797_14220	not_specific	not_specific	serine-type D-Ala-D-Ala carboxypeptidase
PV797_14995	not_specific	specific	serine-type D-Ala-D-Ala carboxypeptidase
PV797_03150	not_specific	specific	serine-type D-Ala-D-Ala carboxypeptidase
PV797_16615	specific	not_specific	D-alanyl-D-alanine carboxypeptidase
PV797_19970	specific	not_specific	zinc D-Ala-D-Ala carboxypeptidase
PV797_16905	specific	not_specific	zinc D-Ala-D-Ala carboxypeptidase
PV797_10055	specific	not_specific	teichoic acid D-alanine hydrolase
PV797_03785	specific	not_specific	D-proline reductase
PV797_03775	specific	not_specific	D-proline reductase
PV797_03770	specific	not_specific	D-proline reductase
PV797_03765	specific	not_specific	D-proline reductase

[truncated: 5 more sheets: Table S11, Table S12, Table S13, Table S14, Table S15]
